# Supplementary material for: Usual Protein Intake Amount and Sources of Nursing Home Residents with (Risk of) Malnutrition and Effects of an Individualized Nutritional Intervention: An enable Study
Source: Nutrients. 2021 Jun 24;13(7):2168. doi: 10.3390/nu13072168 (PMC8308345; doi:10.3390/nu13072168)
Supplement: Supplementary file 1 [file nutrients-13-02168-s001.zip]

Archive with 1 entries (1 files):
- nutrients-1264144-supplementary.pdf
